# Supplementary material for: Culture System and Nutrient Restriction Shape Antioxidant Activity in In Vitro Spearmint (Mentha spicata L.) Shoots
Source: Plants (Basel). 2025 Dec 18;14(24):3863. doi: 10.3390/plants14243863 (PMC12736703; doi:10.3390/plants14243863)
Supplement: Supplementary file 1 [file plants-14-03863-s001.zip]

Archive with 1 entries (1 files):
- plants-4018581-supplementary.pdf
